# Supplementary material for: Diet and Nutrients Intakes during Infancy and Childhood in Relation to Early Puberty: A Systematic Review and Meta-Analysis
Source: Nutrients. 2022 Nov 24;14(23):5004. doi: 10.3390/nu14235004 (PMC9739867; doi:10.3390/nu14235004)
Supplement: Supplementary file 1 [file nutrients-14-05004-s001.zip]

Archive with 1 entries (1 files):
- nutrients-2006894-supplementary.pdf
